# Supplementary material for: Clinical Approach in the Management of Paediatric Patients with Familial Hypercholesterolemia: A National Survey Conducted by the LIPIGEN Paediatric Group
Source: Nutrients. 2023 Aug 5;15(15):3468. doi: 10.3390/nu15153468 (PMC10420921; doi:10.3390/nu15153468)
Supplement: Supplementary file 1 [file nutrients-15-03468-s001.zip]

Archive with 1 entries (1 files):
- nutrients-2500479-supplementary.pdf
